# Supplementary material for: Identification of Potential lncRNA-miRNA-mRNA Regulatory Network Contributing to Arrhythmogenic Right Ventricular Cardiomyopathy
Source: J Cardiovasc Dev Dis. 2024 May 30;11(6):168. doi: 10.3390/jcdd11060168 (PMC11204167; doi:10.3390/jcdd11060168)
Supplement: Supplementary file 1 [file jcdd-11-00168-s001.zip]

Archive with 3 entries (3 files):
- Supplement.pdf
- Table S1.xlsx
- Table S2.xlsx
