# Supplementary material for: Identification of Potential lncRNA-miRNA-mRNA Regulatory Network Contributing to Arrhythmogenic Right Ventricular Cardiomyopathy
Source: J Cardiovasc Dev Dis. 2024 May 30;11(6):168. doi: 10.3390/jcdd11060168 (PMC11204167; doi:10.3390/jcdd11060168)
Supplement: Supplementary file 1 [file jcdd-11-00168-s001.zip › Table S1.xlsx]

## Sheet: Sheet1
Differentially expressed miRNA (DEM)	Up-regulated DEM	Down-regulated DEM
Log2FC cut-off >1 and <-1, respectively, and adjusted p value < 0.05	miR-10b-5p	let-7b-5p
	miR-142-3p	miR-122-5p
	miR-144-3p	miR-133a-3p
	miR-208a-3p	miR-133b
	miR-21-5p	miR-149-5p
	miR-223-3p	miR-182-5p
	miR-26b-5p	miR-183-5p
	miR-29b-3p	miR-210-3p
		miR-320a
		miR-328-3p
		miR-378a-3p
		miR-423-3p
		miR-494-3p
