# Supplementary material for: Identification of Potential lncRNA-miRNA-mRNA Regulatory Network Contributing to Arrhythmogenic Right Ventricular Cardiomyopathy
Source: J Cardiovasc Dev Dis. 2024 May 30;11(6):168. doi: 10.3390/jcdd11060168 (PMC11204167; doi:10.3390/jcdd11060168)
Supplement: Supplementary file 1 [file jcdd-11-00168-s001.zip › Table S2.xlsx]

## Sheet: Sheet1
Primer names	5'→3'	Organism
XIST-Forword	CTACTTGGATGGGTTGCCAGC	Homo sapiens (human)
XIST-Revers	TGCCCAGTGGTAGTGAGCTTT	Homo sapiens (human)
LINC00173-Forword	GAGGCTCCCACCTGCTCTAA	Homo sapiens (human)
LINC00173-Revers	CTGAGATGCCTCCAGTCGGA	Homo sapiens (human)
FBN1-Forword	TTTAGCGTCCTACACGAGCC	Homo sapiens (human)
FBN1-Revers	CCATCCAGGGCAACAGTAAGC	Homo sapiens (human)
COL1A1-Forword	GAGGGCCAAGACGAAGACATC	Homo sapiens (human)
COL1A1-Revers	CAGATCACGTCATCGCACAAC	Homo sapiens (human)
COL5A1-Forword	GCCCGGATGTCGCTTACAG	Homo sapiens (human)
COL5A1-Revers	AAATGCAGACGCAGGGTACAG	Homo sapiens (human)
BGN-Forword	GAGACCCTGAATGAACTCCACC	Homo sapiens (human)
BGN-Revers	CTCCCGTTCTCGATCATCCTG	Homo sapiens (human)
ACTB-Forword	AGCACAGAGCCTCGCCTTT	Homo sapiens (human)
ACTB-Revers	CGAGCGCGGCGATATCATCA	Homo sapiens (human)
